# Supplementary material for: Remnants from the Past: From an 18th Century Manuscript to 21st Century Ethnobotany in Valle Imagna (Bergamo, Italy)
Source: Plants (Basel). 2023 Jul 24;12(14):2748. doi: 10.3390/plants12142748 (PMC10386062; doi:10.3390/plants12142748)
Supplement: Supplementary file 1 [file plants-12-02748-s001.zip]

Archive with 1 entries (1 files):
- plants-2508465-supplementary.pdf
